# Supplementary material for: Extracellular Phosphate Availability Impacts Aspergillus terreus Itaconic Acid Fermentation via Biomass-Specific Product Yield
Source: J Fungi (Basel). 2025 Dec 25;12(1):14. doi: 10.3390/jof12010014 (PMC12843280; doi:10.3390/jof12010014)
Supplement: Supplementary file 1 [file jof-12-00014-s001.zip]

Archive with 1 entries (1 files):
- jof-4048241-supplementary.pdf
